# Supplementary material for: Synthetic Perturbations in IL6 Biological Circuit Induces Dynamical Cellular Response
Source: Molecules. 2021 Dec 26;27(1):124. doi: 10.3390/molecules27010124 (PMC8746995; doi:10.3390/molecules27010124)
Supplement: Supplementary file 1 [file molecules-27-00124-s001.zip]

Archive with 1 entries (1 files):
- molecules-1486900-supplementary.pdf
